# Supplementary material for: Mn Oxide Nanowire/ZIF-8 Composites with Multiple Enzyme-like Activities for Enantioselective Glutamate Sensing
Source: Biosensors (Basel). 2025 Nov 25;15(12):771. doi: 10.3390/bios15120771 (PMC12730338; doi:10.3390/bios15120771)
Supplement: Supplementary file 1 [file biosensors-15-00771-s001.zip]

Archive with 1 entries (1 files):
- biosensors-3946830-supplementary.pdf
